# Supplementary material for: Genome-Wide Identification and Expression Analysis of ESPs and NSPs Involved in Glucosinolate Hydrolysis and Insect Attack Defense in Chinese Cabbage (Brassica rapa subsp. pekinensis)
Source: Plants (Basel). 2023 Mar 2;12(5):1123. doi: 10.3390/plants12051123 (PMC10005253; doi:10.3390/plants12051123)
Supplement: Supplementary file 1 [file plants-12-01123-s001.zip › Table S1.xlsx]

## Sheet: Sheet1
Table S1. Experimental data of glucosinolate hydrolysis of fifteen Chinese cabbage varieties
	Sinigrin-NIT/mM	Sinigrin-ITC/Mm	Sinigrin-ENT/mM
BR-1	0.869976	45.8495	0
BR-2	1.05104	48.887	0
BR-3	1.81425	45.1778	0
BR-4	0.887676	43.1745	0
BR-5	0.970564	44.3463	0
BR-6	1.43318	33.195	0
BR-7	0.578048	41.0707	0
BR-8	1.03888	23.0134	0
BR-9	1.52633	46.6125	0
BR-10	1.05933	31.8277	0
BR-11	1.66135	49.4765	0
BR-12	1.47993	31.6653	0
BR-13	1.27198	31.7602	0
BR-14	1.06484	24.5141	0
BR-15	1.33831	32.722	0
