# Supplementary material for: Genome-Wide Identification and Expression Analysis of ESPs and NSPs Involved in Glucosinolate Hydrolysis and Insect Attack Defense in Chinese Cabbage (Brassica rapa subsp. pekinensis)
Source: Plants (Basel). 2023 Mar 2;12(5):1123. doi: 10.3390/plants12051123 (PMC10005253; doi:10.3390/plants12051123)
Supplement: Supplementary file 1 [file plants-12-01123-s001.zip › Table S2.xlsx]

## Sheet: Sheet1
	Variety name	origin	Leaf color	cold resistance
	Jujin	Japan	Yellow-green	strong
	Han48	South Korea	Yellow-green	strong
	PB16	China	dark green	strong

## Sheet: Sheet2
Table S2. Characteristics of fifteen Chinese cabbage varieties
	Variety name	Origin	Leaf color	Bristle number on upper leaves	Head shape	Maturity	Bolting	Cold resistance
BR-1	Jujin	Japan	Yellow-green	More	Ovoid	Mid-late maturing	Extremely late bolting	Strong
BR-2	Xinyue	South Korea	Dark green	More	Ovoid	Mid-late maturing	Mid bolting	Extremely strong
BR-3	Han52	South Korea	Yellow-green	More	Ovoid	Mid-late maturing	Mid bolting	Extremely strong
BR-4	Sijiwang	China	Yellow-green	More	Ovoid	Late maturing	Extremely late bolting	Strong
BR-5	Jinchunhuang	China	Yellow-green	More	Cannonball -type	Late maturing	Extremely late bolting	Extremely strong
BR-6	Han48	South Korea	Yellow-green	None	Short barrel-type	Late maturing	Late bolting	Strong
BR-7	Chunxiawang	China	Dark green	None	High pile-type	Mid-late maturing	Mid bolting	Strong
BR-8	805	China	Yellow-green	More	Dwarf pile-type	Mid-early maturing	Mid bolting	Strong
BR-9	533	China	Green	None	Cannonball -type	Mid-late maturing	Mid-late bolting	Extremely strong
BR-10	PB16	China	Dark green	None	Cannonball -type	Late maturing	Late bolting	Strong
BR-11	SD6	China	Green	More	Ovoid	Late maturing	Mid bolting	Strong
BR-12	Meiqihuangxin	China	Yellow-green	None	Long barrel-type	Mid maturing	Mid-early bolting	Weak
BR-13	D09A1	China	Yellow-green	More	Long barrel-type	Extremely late maturing	Mid-early bolting	Weak
BR-14	PB3	China	Green	More	Short barrel-type	Mid-early maturing	Mid bolting	Weak
BR-15	Huamulan	South Korea	Yellow-green	More	Short barrel-type	Mid maturing	Mid bolting	Extremely strong
