# Supplementary material for: Genome-Wide Identification and Expression Analysis of ESPs and NSPs Involved in Glucosinolate Hydrolysis and Insect Attack Defense in Chinese Cabbage (Brassica rapa subsp. pekinensis)
Source: Plants (Basel). 2023 Mar 2;12(5):1123. doi: 10.3390/plants12051123 (PMC10005253; doi:10.3390/plants12051123)
Supplement: Supplementary file 1 [file plants-12-01123-s001.zip › Table S3.xlsx]

## Sheet: Sheet1
Table S3. Gene-specific primers for qRT-PCR.
Gene	Forward Primer	Reverse Primer
Bractin-7	5'-CGCTTAACCCGAAAGCTAAC-3'	5'-TACGCCCACTAGCGTAAAGA-3'
BrESP1	5'-GAGTACACGAGGTTGGTCGG-3'	5'-GGTTCGGTTGTTTGTCGGAAG-3'
BrESP2	5'-GTGCAGTTTTATGACCCGGC-3'	5'-CATGTGCAAACACGCTCCTC-3'
BrESP3	5'-AACGGACATTTGGGTCCTGG-3'	5'-GGTAGCAGTCGTGTAGGCAG-3'
BrNSP1	5'-GCGCTGGACACAGAGACATTA-3'	5'-CATCAAAGCGGCCATTGGTCT-3'
BrNSP2	5'-TGTTTCCGGCGGTTCGTTC-3'	5'-AGACAACTTCCCAGCTCCCA-3'
BrNSP3	5'-CCCATGTTGGTCCTGGGAAG-3'	5'-CGGTTGTTGGTCTGAGCCTT-3'
BrNSP4	5'-CGATGGGACTTTTGCGTTGG-3'	5'-TCCTCCTCTCCACCGAACTT-3'
BrNSP8	5'-ACAAAGGGGGAGAAACCGTC-3'	5'-TCAAGCCCATAAGCCTCAGC-3'
BrNSP10	5'-GGGTTTCGCATTGGACACAG-3'	5'-TCATCGGTTCGGTCATTGGT-3'
BrNSP11	5'-ACAGGCTCATTTGGGTCCAG-3'	5'-AGCCCTTGTTTCCCATCCAG-3'
BrNSP12	5'-TGTGTTTCCGGCGGTTTCTTC-3'	5'-AGACAACTTCCCAGCTCCCA-3'
BrNSP13	5'-CATTTGGGTCCGGGGTCATT-3'	5'-ACAGCCCCTTTTTCCCATCA-3'
BrNSP14	5'-TCAGCCGTTTGGAATGACCT-3'	5'-TCAGCGACTGACCATCTGTG-3'
BrNSP15	5'-ATTGAGTTTCCGAATCCAGGAGAG-3'	5'-TCCCTTTCACAACGGCGAG-3'
